# Supplementary material for: Additive Partitioning of Coral Reef Fish Diversity across Hierarchical Spatial Scales throughout the Caribbean
Source: PLoS One. 2013 Oct 25;8(10):e78761. doi: 10.1371/journal.pone.0078761 (PMC3808286; doi:10.1371/journal.pone.0078761)
Supplement: Table S1 — Scientific name, families, order and REEF data base code of all fish species used in this study. (XLSX) [file pone.0078761.s001.xlsx]

## Sheet: Hoja1
REEF code	Species name	Genera	Fishbase family	Order	Class
1	Holacanthus bermudensis	Holacanthus	Pomacentridae	Perciformes	Actinopterygii
2	Centropyge argi	Centropyge	Pomacentridae	Perciformes	Actinopterygii
3	Pomacanthus paru	Pomacanthus	Pomacentridae	Perciformes	Actinopterygii
4	Pomacanthus arcuatus	Pomacanthus	Pomacentridae	Perciformes	Actinopterygii
5	Holacanthus ciliaris	Holacanthus	Pomacentridae	Perciformes	Actinopterygii
6	Holacanthus tricolor	Holacanthus	Pomacentridae	Perciformes	Actinopterygii
7	Sphyraena barracuda	Sphyraena	Sphyraenidae	Perciformes	Actinopterygii
8	Sphyraena picudilla	Sphyraena	Sphyraenidae	Perciformes	Actinopterygii
9	Gramma melacara	Gramma	Grammatidae	Perciformes	Actinopterygii
10	Gramma loreto	Gramma	Grammatidae	Perciformes	Actinopterygii
11	Priacanthus arenatus	Priacanthus	Priacanthidae	Perciformes	Actinopterygii
12	Heteropriacanthus cruentatus	Heteropriacanthus	Priacanthidae	Perciformes	Actinopterygii
13	Lucayablennius zingaro	Lucayablennius	Chaenopsidae	Perciformes	Actinopterygii
14	Malacoctenus boehlkei	Malacoctenus	Labrisomidae	Perciformes	Actinopterygii
15	Labrisomus nuchipinnis	Labrisomus	Labrisomidae	Perciformes	Actinopterygii
16	Scartella cristata	Scartella	Blenniidae	Perciformes	Actinopterygii
17	Ophioblennius atlanticus	Ophioblennius	Blenniidae	Perciformes	Actinopterygii
18	Malacoctenus macropus	Malacoctenus	Labrisomidae	Perciformes	Actinopterygii
19	Malacoctenus triangulatus	Malacoctenus	Labrisomidae	Perciformes	Actinopterygii
20	Emblemaria pandionis	Emblemaria	Chaenopsidae	Perciformes	Actinopterygii
21	Parablennius marmoreus	Parablennius	Blenniidae	Perciformes	Actinopterygii
22	Labrisomus nigricinctus	Labrisomus	Labrisomidae	Perciformes	Actinopterygii
23	Inermia vittata	Inermia	Inermiidae	Perciformes	Actinopterygii
24	Emmelichthyops atlanticus	Emmelichthyops	Inermiidae	Perciformes	Actinopterygii
25	Acanthostracion polygonius	Acanthostracion	Ostraciidae	Tetraodontiformes	Actinopterygii
26	Acanthostracion quadricornis	Acanthostracion	Ostraciidae	Tetraodontiformes	Actinopterygii
27	Lactophrys triqueter	Lactophrys	Ostraciidae	Tetraodontiformes	Actinopterygii
28	Lactophrys bicaudalis	Lactophrys	Ostraciidae	Tetraodontiformes	Actinopterygii
29	Lactophrys trigonus	Lactophrys	Ostraciidae	Tetraodontiformes	Actinopterygii
30	Chaetodon striatus	Chaetodon	Chaetodontidae	Perciformes	Actinopterygii
31	Chaetodon capistratus	Chaetodon	Chaetodontidae	Perciformes	Actinopterygii
32	Chaetodon aculeatus	Chaetodon	Chaetodontidae	Perciformes	Actinopterygii
33	Chaetodon sedentarius	Chaetodon	Chaetodontidae	Perciformes	Actinopterygii
34	Chaetodon ocellatus	Chaetodon	Chaetodontidae	Perciformes	Actinopterygii
35	Apogon binotatus	Apogon	Apogonidae	Perciformes	Actinopterygii
36	Apogon townsendi	Apogon	Apogonidae	Perciformes	Actinopterygii
37	Astrapogon puncticulatus	Astrapogon	Apogonidae	Perciformes	Actinopterygii
38	Phaeoptyx pigmentaria	Phaeoptyx	Apogonidae	Perciformes	Actinopterygii
39	Apogon maculatus	Apogon	Apogonidae	Perciformes	Actinopterygii
40	Apogon pseudomaculatus	Apogon	Apogonidae	Perciformes	Actinopterygii
41	Apogon lachneri	Apogon	Apogonidae	Perciformes	Actinopterygii
42	Chromis cyanea	Chromis	Pomacentridae	Perciformes	Actinopterygii
43	Chromis multilineata	Chromis	Pomacentridae	Perciformes	Actinopterygii
44	Chromis scotti	Chromis	Pomacentridae	Perciformes	Actinopterygii
45	Chromis insolata	Chromis	Pomacentridae	Perciformes	Actinopterygii
46	Chromis enchrysura	Chromis	Pomacentridae	Perciformes	Actinopterygii
47	Stegastes leucostictus	Stegastes	Pomacentridae	Perciformes	Actinopterygii
48	Stegastes partitus	Stegastes	Pomacentridae	Perciformes	Actinopterygii
49	Stegastes variabilis	Stegastes	Pomacentridae	Perciformes	Actinopterygii
50	Stegastes adustus	Stegastes	Pomacentridae	Perciformes	Actinopterygii
51	Stegastes diencaeus	Stegastes	Pomacentridae	Perciformes	Actinopterygii
52	Abudefduf saxatilis	Abudefduf	Pomacentridae	Perciformes	Actinopterygii
53	Stegastes planifrons	Stegastes	Pomacentridae	Perciformes	Actinopterygii
54	Microspathodon chrysurus	Microspathodon	Pomacentridae	Perciformes	Actinopterygii
55	Pareques umbrosus	Pareques	Sciaenidae	Perciformes	Actinopterygii
56	Equetus acuminatus	Equetus	Sciaenidae	Perciformes	Actinopterygii
57	Equetus lanceolatus	Equetus	Sciaenidae	Perciformes	Actinopterygii
58	Odontoscion dentex	Odontoscion	Sciaenidae	Perciformes	Actinopterygii
59	Equetus punctatus	Equetus	Scianidae	Perciformes	Actinopterygii
60	Heteroconger longissimus	Heteroconger	Congridae	Anguilliformes	Actinopterygii
61	Echidna catenata	Echidna	Muraenidae	Anguilliformes	Actinopterygii
62	Gymnothorax miliaris	Gymnothorax	Muraenidae	Anguilliformes	Actinopterygii
63	Gymnothorax funebris	Gymnothorax	Muraenidae	Anguilliformes	Actinopterygii
64	Gymnothorax vicinus	Gymnothorax	Muraenidae	Anguilliformes	Actinopterygii
65	Myrichthys breviceps	Myrichthys	Ophichthidae	Anguilliformes	Actinopterygii
66	Gymnothorax moringa	Gymnothorax	Muraenidae	Anguilliformes	Actinopterygii
67	Enchelycore nigricans	Enchelycore	Muraenidae	Anguilliformes	Actinopterygii
68	Aluterus schoepfii	Aluterus	Monacanthidae	Tetraodontiformes	Actinopterygii
69	Cantherhines pullus	Cantherhines	Monacanthidae	Tetraodontiformes	Actinopterygii
70	Aluterus scriptus	Aluterus	Monacanthidae	Tetraodontiformes	Actinopterygii
71	Monacanthus tuckeri	Monacanthus	Monacanthidae	Tetraodontiformes	Actinopterygii
72	Cantherhines macrocerus	Cantherhines	Monacanthidae	Tetraodontiformes	Actinopterygii
73	Bothus ocellatus	Bothus	Bothidae	Pleuronectiformes	Actinopterygii
74	Paralichthys albigutta	Paralichthys	Paralichthyidae	Pleuronectiformes	Actinopterygii
75	Bothus lunatus	Bothus	Bothidae	Pleuronectiformes	Actinopterygii
76	Pseudupeneus maculatus	Pseudupeneus	Mullidae	Perciformes	Actinopterygii
77	Mulloidichthys martinicus	Mulloidichthys	Mullidae	Perciformes	Actinopterygii
79	Coryphopterus glaucofraenum	Coryphopterus	Gobiidae	Perciformes	Actinopterygii
80	Coryphopterus dicrus	Coryphopterus	Gobiidae	Perciformes	Actinopterygii
81	Gnatholepis thompsoni	Gnatholepis	Gobiidae	Perciformes	Actinopterygii
82	Ptereleotris helenae	Ptereleotris	Ptereleotridae	Perciformes	Actinopterygii
83	Coryphopterus personatus/hyalinus	Coryphopterus	Gobiidae	Perciformes	Actinopterygii
84	Elacatinus oceanops	Elacatinus	Gobiidae	Perciformes	Actinopterygii
85	Elacatinus dilepis	Elacatinus	Gobiidae	Perciformes	Actinopterygii
86	Coryphopterus eidolon	Coryphopterus	Gobiidae	Perciformes	Actinopterygii
87	Coryphopterus lipernes	Coryphopterus	Gobiidae	Perciformes	Actinopterygii
88	Elacatinus chancei	Elacatinus	Gobiidae	Perciformes	Actinopterygii
89	Elacatinus louisae	Elacatinus	Gobiidae	Perciformes	Actinopterygii
90	Elacatinus horsti	Elacatinus	Gobiidae	Perciformes	Actinopterygii
91	Mycteroperca bonaci	Mycteroperca	Serranidae	Perciformes	Actinopterygii
92	Mycteroperca acutirostris	Mycteroperca	Serranidae	Perciformes	Actinopterygii
93	Cephalopholis fulva	Cephalopholis	Serranidae	Perciformes	Actinopterygii
94	Mycteroperca microlepis	Mycteroperca	Serranidae	Perciformes	Actinopterygii
95	Cephalopholis cruentata	Cephalopholis	Serranidae	Perciformes	Actinopterygii
96	Epinephelus itajara	Epinephelus	Serranidae	Perciformes	Actinopterygii
97	Epinephelus striatus	Epinephelus	Serranidae	Perciformes	Actinopterygii
98	Epinephelus morio	Epinephelus	Serranidae	Perciformes	Actinopterygii
99	Epinephelus guttatus	Epinephelus	Serranidae	Perciformes	Actinopterygii
100	Epinephelus adscensionis	Epinephelus	Serranidae	Perciformes	Actinopterygii
101	Mycteroperca phenax	Mycteroperca	Serranidae	Perciformes	Actinopterygii
102	Mycteroperca tigris	Mycteroperca	Serranidae	Perciformes	Actinopterygii
103	Mycteroperca venenosa	Mycteroperca	Serranidae	Perciformes	Actinopterygii
104	Mycteroperca interstitialis	Mycteroperca	Serranidae	Perciformes	Actinopterygii
105	Haemulon sciurus	Haemulon	Haemulidae	Perciformes	Actinopterygii
106	Haemulon carbonarium	Haemulon	Haemulidae	Perciformes	Actinopterygii
107	Haemulon melanurum	Haemulon	Haemulidae	Perciformes	Actinopterygii
108	Haemulon flavolineatum	Haemulon	Haemulidae	Perciformes	Actinopterygii
109	Anisotremus surinamensis	Anisotremus	Haemulidae	Perciformes	Actinopterygii
110	Haemulon album	Haemulon	Haemulidae	Perciformes	Actinopterygii
111	Anisotremus virginicus	Anisotremus	Haemulidae	Perciformes	Actinopterygii
112	Haemulon parra	Haemulon	Haemulidae	Perciformes	Actinopterygii
113	Haemulon chrysargyreum	Haemulon	Haemulidae	Perciformes	Actinopterygii
114	Haemulon macrostomum	Haemulon	Haemulidae	Perciformes	Actinopterygii
115	Haemulon striatum	Haemulon	Haemulidae	Perciformes	Actinopterygii
116	Haemulon aurolineatum	Haemulon	Haemulidae	Perciformes	Actinopterygii
117	Haemulon plumieri	Haemulon	Haemulidae	Perciformes	Actinopterygii
118	Hypoplectrus puella	Hypoplectrus	Serranidae	Perciformes	Actinopterygii
119	Hypoplectrus nigricans	Hypoplectrus	Serranidae	Perciformes	Actinopterygii
120	Hypoplectrus gemma	Hypoplectrus	Serranidae	Perciformes	Actinopterygii
121	Hypoplectrus unicolor	Hypoplectrus	Serranidae	Perciformes	Actinopterygii
122	Hypoplectrus gummigutta	Hypoplectrus	Serranidae	Perciformes	Actinopterygii
123	Hypoplectrus indigo	Hypoplectrus	Serranidae	Perciformes	Actinopterygii
125	Hypoplectrus guttavarius	Hypoplectrus	Serranidae	Perciformes	Actinopterygii
127	Hypoplectrus aberrans	Hypoplectrus	Serranidae	Perciformes	Actinopterygii
128	Hypoplectrus chlorurus	Hypoplectrus	Serranidae	Perciformes	Actinopterygii
130	Lachnolaimus maximus	Lachnolaimus	Labridae	Perciformes	Actinopterygii
131	Bodianus rufus	Bodianus	Labridae	Perciformes	Actinopterygii
132	Bodianus pulchellus	Bodianus	Labridae	Perciformes	Actinopterygii
133	Caranx ruber	Caranx	Carangidae	Perciformes	Actinopterygii
134	Caranx crysos	Caranx	Carangidae	Perciformes	Actinopterygii
135	Caranx hippos	Caranx	Carangidae	Perciformes	Actinopterygii
136	Seriola dumerili	Seriola	Carangidae	Perciformes	Actinopterygii
137	Caranx latus	Caranx	Carangidae	Perciformes	Actinopterygii
138	Trachinotus goodei	Trachinotus	Carangidae	Perciformes	Actinopterygii
139	Trachinotus falcatus	Trachinotus	Carangidae	Perciformes	Actinopterygii
140	Elagatis bipinnulata	Elagatis	Carangidae	Perciformes	Actinopterygii
141	Caranx bartholomaei	Caranx	Carangidae	Perciformes	Actinopterygii
142	Scomberomorus regalis	Scomberomorus	Scombridae	Perciformes	Actinopterygii
143	Scomberomorus maculatus	Scomberomorus	Scombridae	Perciformes	Actinopterygii
144	Scarus coeruleus	Scarus	Scaridae	Perciformes	Actinopterygii
145	Cryptotomus roseus	Cryptotomus	Scaridae	Perciformes	Actinopterygii
146	Sparisoma radians	Sparisoma	Scaridae	Perciformes	Actinopterygii
147	Sparisoma atomarium	Sparisoma	Scaridae	Perciformes	Actinopterygii
148	Scarus coelestinus	Scarus	Scaridae	Perciformes	Actinopterygii
149	Scarus taeniopterus	Scarus	Scaridae	Perciformes	Actinopterygii
150	Scarus vetula	Scarus	Scaridae	Perciformes	Actinopterygii
151	Scarus guacamaia	Scarus	Scaridae	Perciformes	Actinopterygii
152	Sparisoma aurofrenatum	Sparisoma	Scaridae	Perciformes	Actinopterygii
153	Sparisoma rubripinne	Sparisoma	Scaridae	Perciformes	Actinopterygii
154	Sparisoma chrysopterum	Sparisoma	Scaridae	Perciformes	Actinopterygii
155	Sparisoma viride	Sparisoma	Scaridae	Perciformes	Actinopterygii
156	Scarus iseri	Scarus	Scaridae	Perciformes	Actinopterygii
157	Calamus bajonado	Calamus	Sparidae	Perciformes	Actinopterygii
158	Calamus proridens	Calamus	Sparidae	Perciformes	Actinopterygii
159	Calamus pennatula	Calamus	Sparidae	Perciformes	Actinopterygii
160	Calamus calamus	Calamus	Sparidae	Perciformes	Actinopterygii
161	Archosargus probatocephalus	Archosargus	Sparidae	Perciformes	Actinopterygii
162	Calamus penna	Calamus	Sparidae	Perciformes	Actinopterygii
163	Diodon holocanthus	Diodon	Diodontidae	Perciformes	Actinopterygii
164	Sphoeroides spengleri	Sphoeroides	Tetraodontidae	Tetraodontiformes	Actinopterygii
165	Cyclichthys antennatus	Cyclichthys	Diodontidae	Tetraodontiformes	Actinopterygii
166	Diodon hystrix	Diodon	Diodontidae	Tetraodontiformes	Actinopterygii
167	Canthigaster rostrata	Canthigaster	Tetraodontidae	Tetraodontiformes	Actinopterygii
168	Chilomycterus antillarum	Chilomycterus	Diodontidae	Tetraodontiformes	Actinopterygii
169	Narcine brasiliensis	Narcine	Narcinidae	Torpediniformes	Elasmobranchii
170	Dasyatis americana	Dasyatis	Dasyatidae	Rajiformes	Elasmobranchii
171	Aetobatus narinari	Aetobatus	Myliobatidae	Rajiformes	Elasmobranchii
172	Urobatis jamaicensis	Urobatis	Urotrygonidae	Rajiformes	Elasmobranchii
173	Xyrichtys splendens	Xyrichtys	Labridae	Perciformes	Actinopterygii
174	Xyrichtys novacula	Xyrichtys	Labridae	Perciformes	Actinopterygii
175	Xyrichtys martinicensis	Xyrichtys	Labridae	Perciformes	Actinopterygii
176	Scorpaena grandicornis	Scorpaena	Scorpaenidae	Scorpaeniformes	Actinopterygii
177	Scorpaenodes caribbaeus	Scorpaenodes	Scorpaenidae	Scorpaeniformes	Actinopterygii
178	Scorpaena plumieri plumieri	Scorpaena	Scorpaenidae	Scorpaeniformes	Actinopterygii
179	Serranus tortugarum	Serranus	Serranidae	Perciformes	Actinopterygii
180	Paranthias furcifer	Paranthias	Serranidae	Perciformes	Actinopterygii
181	Serranus tigrinus	Serranus	Serranidae	Perciformes	Actinopterygii
182	Serranus baldwini	Serranus	Serranidae	Perciformes	Actinopterygii
183	Liopropoma rubre	Liopropoma	Serranidae	Perciformes	Actinopterygii
184	Diplectrum formosum	Diplectrum	Serranidae	Perciformes	Actinopterygii
185	Serranus tabacarius	Serranus	Serranidae	Perciformes	Actinopterygii
186	Carcharhinus limbatus	Carcharhinus	Carcharhinidae	Carcharhiniformes	Elasmobranchii
187	Ginglymostoma cirratum	Ginglymostoma	Ginglymostomatidae	Orectolobiformes	Elasmobranchii
188	Carcharhinus perezi	Carcharhinus	Carcharhinidae	Carcharhiniformes	Elasmobranchii
189	Lutjanus buccanella	Lutjanus	Lutjanidae	Perciformes	Actinopterygii
190	Lutjanus cyanopterus	Lutjanus	Lutjanidae	Perciformes	Actinopterygii
191	Lutjanus jocu	Lutjanus	Lutjanidae	Perciformes	Actinopterygii
192	Lutjanus griseus	Lutjanus	Lutjanidae	Perciformes	Actinopterygii
193	Lutjanus synagris	Lutjanus	Lutjanidae	Perciformes	Actinopterygii
194	Lutjanus mahogoni	Lutjanus	Lutjanidae	Perciformes	Actinopterygii
195	Lutjanus analis	Lutjanus	Lutjanidae	Perciformes	Actinopterygii
196	Lutjanus apodus	Lutjanus	Lutjanidae	Perciformes	Actinopterygii
197	Ocyurus chrysurus	Ocyurus	Lutjanidae	Perciformes	Actinopterygii
198	Myripristis jacobus	Myripristis	Holocentridae	Beryciformes	Actinopterygii
199	Sargocentron vexillarium	Sargocentron	Holocentridae	Beryciformes	Actinopterygii
200	Neoniphon marianus	Neoniphon	Holocentridae	Beryciformes	Actinopterygii
201	Holocentrus rufus	Holocentrus	Holocentridae	Beryciformes	Actinopterygii
202	Holocentrus coruscus	Holocentrus	Holocentridae	Beryciformes	Actinopterygii
203	Holocentrus adscensionis	Holocentrus	Holocentridae	Beryciformes	Actinopterygii
204	Acanthurus coeruleus	Acanthurus	Acanthuridae	Perciformes	Actinopterygii
205	Acanthurus chirurgus	Acanthurus	Acanthuridae	Perciformes	Actinopterygii
206	Acanthurus bahianus	Acanthurus	Acanthuridae	Perciformes	Actinopterygii
207	Melichthys niger	Melichthys	Balistidae	Tetraodontiformes	Actinopterygii
208	Balistes carolinensis	Balistes	Balistidae	Tetraodontiformes	Actinopterygii
209	Canthidermis sufflamen	Canthidermis	Balistidae	Tetraodontiformes	Actinopterygii
210	Balistes vetula	Balistes	Balistidae	Tetraodontiformes	Actinopterygii
211	Xanthichthys ringens	Xanthichthys	Balistidae	Tetraodontiformes	Actinopterygii
212	Halichoeres poeyi	Halichoeres	Labridae	Perciformes	Actinopterygii
213	Thalassoma bifasciatum	Thalassoma	Labridae	Perciformes	Actinopterygii
214	Halichoeres maculipinna	Halichoeres	Labridae	Perciformes	Actinopterygii
215	Clepticus parrae	Clepticus	Labridae	Perciformes	Actinopterygii
216	Halichoeres radiatus	Halichoeres	Labridae	Perciformes	Actinopterygii
217	Halichoeres pictus	Halichoeres	Labridae	Perciformes	Actinopterygii
218	Halichoeres bivittatus	Halichoeres	Labridae	Perciformes	Actinopterygii
219	Halichoeres cyanocephalus	Halichoeres	Labridae	Perciformes	Actinopterygii
220	Halichoeres garnoti	Halichoeres	Labridae	Perciformes	Actinopterygii
221	Kyphosus sectatrix/incisor	Kyphosus	Kyphosidae	Perciformes	Actinopterygii
222	Fistularia tabacaria	Fistularia	Fistulariidae	Syngnathiformes	Actinopterygii
223	Callionymus bairdi	Callionymus	Callionymidae	Perciformes	Actinopterygii
224	Antennarius multiocellatus	Antennarius	Antennariidae	Lophiiformes	Actinopterygii
225	Dactylopterus volitans	Dactylopterus	Dactylopteridae	Scorpaeniformes	Actinopterygii
226	Amblycirrhitus pinos	Amblycirrhitus	Cirrhitidae	Perciformes	Actinopterygii
227	Tylosurus crocodilus crocodilus	Tylosurus	Belonidae	Beloniformes	Actinopterygii
228	Opistognathus aurifrons	Opistognathus	Opistognathidae	Perciformes	Actinopterygii
229	Gerres cinereus	Gerres	Gerreidae	Perciformes	Actinopterygii
230	Synodus intermedius	Synodus	Synodontidae	Aulopiformes	Actinopterygii
231	Echeneis naucrates	Echeneis	Echeneidae	Perciformes	Actinopterygii
233	Centropomus undecimalis	Centropomus	Centropomidae	Perciformes	Actinopterygii
234	Rypticus saponaceus	Rypticus	Serranidae	Perciformes	Actinopterygii
235	Chaetodipterus faber	Chaetodipterus	Ephippidae	Perciformes	Actinopterygii
236	Pempheris schomburgkii	Pempheris	Pempheridae	Perciformes	Actinopterygii
237	Megalops atlanticus	Megalops	Megalopidae	Elopiformes	Actinopterygii
238	Malacanthus plumieri	Malacanthus	Malacanthidae	Perciformes	Actinopterygii
239	Aulostomus maculatus	Aulostomus	Aulostomidae	Syngnathiformes	Actinopterygii
301	Centropyge aurantonotus	Centropyge	Pomacentridae	Perciformes	Actinopterygii
302	Sphyraena guachancho	Sphyraena	Sphyraenidae	Perciformes	Actinopterygii
303	Lipogramma klayi	Lipogramma	Grammatidae	Perciformes	Actinopterygii
304	Lipogramma trilineatum	Lipogramma	Grammatidae	Perciformes	Actinopterygii
305	Gramma linki	Gramma	Grammatidae	Perciformes	Actinopterygii
306	Ogcocephalus parvus	Ogcocephalus	Ogcocephalidae	Lophiiformes	Actinopterygii
308	Ogcocephalus radiatus	Ogcocephalus	Ogcocephalidae	Lophiiformes	Actinopterygii
309	Ogcocephalus nasutus	Ogcocephalus	Ogcocephalidae	Lophiiformes	Actinopterygii
310	Pristigenys alta	Pristigenys	Priacanthidae	Perciformes	Actinopterygii
311	Hypleurochilus bermudensis	Hypleurochilus	Blenniidae	Perciformes	Actinopterygii
312	Hypsoblennius exstochilus	Hypsoblennius	Blenniidae	Perciformes	Actinopterygii
313	Entomacrodus nigricans	Entomacrodus	Blenniidae	Perciformes	Actinopterygii
314	Hypsoblennius invemar	Hypsoblennius	Blenniidae	Perciformes	Actinopterygii
317	Malacoctenus versicolor	Malacoctenus	Labrisomidae	Perciformes	Actinopterygii
318	Paraclinus nigripinnis	Paraclinus	Labrisomidae	Perciformes	Actinopterygii
321	Paraclinus cingulatus	Paraclinus	Labrisomidae	Perciformes	Actinopterygii
322	Starksia nanodes	Starksia	Labrisomidae	Perciformes	Actinopterygii
323	Labrisomus kalisherae	Labrisomus	Labrisomidae	Perciformes	Actinopterygii
324	Malacoctenus gilli	Malacoctenus	Labrisomidae	Perciformes	Actinopterygii
326	Malacoctenus aurolineatus	Malacoctenus	Labrisomidae	Perciformes	Actinopterygii
327	Malacoctenus erdmani	Malacoctenus	Labrisomidae	Perciformes	Actinopterygii
329	Labrisomus guppyi	Labrisomus	Labrisomidae	Perciformes	Actinopterygii
330	Labrisomus gobio	Labrisomus	Labrisomidae	Perciformes	Actinopterygii
331	Acanthemblemaria chaplini	Acanthemblemaria	Chaenopsidae	Perciformes	Actinopterygii
332	Emblemaria piratula	Emblemaria	Chaenopsidae	Perciformes	Actinopterygii
333	Labrisomus bucciferus	Labrisomus	Labrisomidae	Perciformes	Actinopterygii
334	Labrisomus filamentosus	Labrisomus	Labrisomidae	Perciformes	Actinopterygii
335	Starksia hassi	Starksia	Labrisomidae	Perciformes	Actinopterygii
336	Acanthemblemaria aspera	Acanthemblemaria	Chaenopsidae	Perciformes	Actinopterygii
337	Acanthemblemaria maria	Acanthemblemaria	Chaenopsidae	Perciformes	Actinopterygii
338	Acanthemblemaria spinosa	Acanthemblemaria	Chaenopsidae	Perciformes	Actinopterygii
339	Hemiemblemaria simulus	Hemiemblemaria	Chaenopsidae	Perciformes	Actinopterygii
340	Chaenopsis ocellata	Chaenopsis	Chaenopsidae	Perciformes	Actinopterygii
341	Chaenopsis limbaughi	Chaenopsis	Chaenopsidae	Perciformes	Actinopterygii
342	Enneanectes atrorus	Enneanectes	Tripterygiidae	Perciformes	Actinopterygii
343	Enneanectes altivelis	Enneanectes	Tripterygiidae	Perciformes	Actinopterygii
344	Enneanectes jordani	Enneanectes	Tripterygiidae	Perciformes	Actinopterygii
345	Enneanectes pectoralis	Enneanectes	Tripterygiidae	Perciformes	Actinopterygii
346	Enneanectes boehlkei	Enneanectes	Tripterygiidae	Perciformes	Actinopterygii
347	Albula vulpes	Albula	Albulidae	Albuliformes	Actinopterygii
348	Elops saurus	Elops	Elopidae	Elopiformes	Actinopterygii
349	Kryptophanaron alfredi	Kryptophanaron	Anomalopidae	Beryciformes	Actinopterygii
350	Apogon affinis	Apogon	Apogonidae	Perciformes	Actinopterygii
351	Apogon aurolineatus	Apogon	Apogonidae	Perciformes	Actinopterygii
352	Apogon pillionatus	Apogon	Apogonidae	Perciformes	Actinopterygii
354	Astrapogon stellatus	Astrapogon	Apogonidae	Perciformes	Actinopterygii
355	Phaeoptyx conklini	Phaeoptyx	Apogonidae	Perciformes	Actinopterygii
356	Apogon phenax	Apogon	Apogonidae	Perciformes	Actinopterygii
357	Apogon evermanni	Apogon	Apogonidae	Perciformes	Actinopterygii
358	Apogon planifrons	Apogon	Apogonidae	Perciformes	Actinopterygii
359	Apogon robinsi	Apogon	Apogonidae	Perciformes	Actinopterygii
360	Apogon quadrisquamatus	Apogon	Apogonidae	Perciformes	Actinopterygii
361	Phaeoptyx xenus	Phaeoptyx	Apogonidae	Perciformes	Actinopterygii
362	Tomicodon fasciatus	Tomicodon	Gobiesocidae	Gobiesociformes	Actinopterygii
364	Acyrtus artius	Acyrtus	Gobiesocidae	Gobiesociformes	Actinopterygii
365	Acyrtus rubiginosus	Acyrtus	Gobiesocidae	Gobiesociformes	Actinopterygii
366	Gobiesox punctulatus	Gobiesox	Gobiesocidae	Gobiesociformes	Actinopterygii
367	Rachycentron canadum	Rachycentron	Rachycentridae	Perciformes	Actinopterygii
371	Fistularia petimba	Fistularia	Fistulariidae	Syngnathiformes	Actinopterygii
372	Abudefduf taurus	Abudefduf	Pomacentridae	Perciformes	Actinopterygii
373	Coryphaena hippurus	Coryphaena	Coryphaenidae	Perciformes	Actinopterygii
374	Coryphaena equiselis	Coryphaena	Coryphaenidae	Perciformes	Actinopterygii
375	Diplogrammus pauciradiatus	Diplogrammus	Callionymidae	Perciformes	Actinopterygii
377	Umbrina coroides	Umbrina	Sciaenidae	Perciformes	Actinopterygii
378	Bairdiella sanctaeluciae	Bairdiella	Sciaenidae	Perciformes	Actinopterygii
380	Conger triporiceps	Conger	Congridae	Anguilliformes	Actinopterygii
382	Channomuraena vittata	Channomuraena	Muraenidae	Anguilliformes	Actinopterygii
383	Enchelycore carychroa	Enchelycore	Muraenidae	Anguilliformes	Actinopterygii
385	Muraena retifera	Muraena	Muraenidae	Anguilliformes	Actinopterygii
388	Myrichthys ocellatus	Myrichthys	Ophichthidae	Anguilliformes	Actinopterygii
389	Ophichthus ophis	Ophichthus	Ophichthidae	Anguilliformes	Actinopterygii
390	Echiophis intertinctus	Echiophis	Ophichthidae	Anguilliformes	Actinopterygii
392	Monacanthus ciliatus	Monacanthus	Monacanthidae	Tetraodontiformes	Actinopterygii
393	Stephanolepis hispidus	Stephanolepis	Monacanthidae	Tetraodontiformes	Actinopterygii
394	Stephanolepis setifer	Stephanolepis	Monacanthidae	Tetraodontiformes	Actinopterygii
395	Aluterus monoceros	Aluterus	Monacanthidae	Tetraodontiformes	Actinopterygii
396	Syacium micrurum	Syacium	Paralichthyidae	Pleuronectiformes	Actinopterygii
397	Syacium papillosum	Syacium	Paralichthyidae	Pleuronectiformes	Actinopterygii
400	Bothus robinsi	Bothus	Bothidae	Pleuronectiformes	Actinopterygii
402	Paralichthys tropicus	Paralichthys	Paralichthyidae	Pleuronectiformes	Actinopterygii
403	Hemiramphus balao	Hemiramphus	Hemiramphinae	Beloniformes	Actinopterygii
404	Hemiramphus brasiliensis	Hemiramphus	Hemiramphinae	Beloniformes	Actinopterygii
405	Hyporhamphus unifasciatus	Hyporhamphus	Hemiramphinae	Beloniformes	Actinopterygii
406	Hirundichthys speculiger	Hirundichthys	Exocoetidae	Beloniformes	Actinopterygii
407	Antennarius pauciradiatus	Antennarius	Antennariidae	Lophiiformes	Actinopterygii
409	Fowlerichthys ocellatus	Antennarius	Antennariidae	Lophiiformes	Actinopterygii
410	Histrio histrio	Histrio	Antennariidae	Lophiiformes	Actinopterygii
412	Antennarius striatus	Antennarius	Antennariidae	Lophiiformes	Actinopterygii
413	Upeneus parvus	Upeneus	Mullidae	Perciformes	Actinopterygii
417	Coryphopterus thrix	Coryphopterus	Gobiidae	Perciformes	Actinopterygii
418	Elacatinus prochilos	Elacatinus	Gobiidae	Perciformes	Actinopterygii
419	Elacatinus genie	Elacatinus	Gobiidae	Perciformes	Actinopterygii
420	Lophogobius cyprinoides	Lophogobius	Gobiidae	Perciformes	Actinopterygii
421	Ctenogobius saepepallens	Ctenogobius	Gobiidae	Perciformes	Actinopterygii
422	Elacatinus atronasus	Elacatinus	Gobiidae	Perciformes	Actinopterygii
423	Bathygobius soporator	Bathygobius	Gobiidae	Perciformes	Actinopterygii
424	Elacatinus multifasciatus	Elacatinus	Gobiidae	Perciformes	Actinopterygii
425	Elacatinus saucrus	Elacatinus	Gobiidae	Perciformes	Actinopterygii
426	Ginsburgellus novemlineatus	Ginsburgellus	Gobiidae	Perciformes	Actinopterygii
427	Nes longus	Nes	Gobiidae	Perciformes	Actinopterygii
428	Gobiosoma grosvenori	Gobiosoma	Gobiidae	Perciformes	Actinopterygii
429	Priolepis hipoliti	Priolepis	Gobiidae	Perciformes	Actinopterygii
430	Microgobius carri	Microgobius	Gobiidae	Perciformes	Actinopterygii
431	Elacatinus evelynae	Elacatinus	Gobiidae	Perciformes	Actinopterygii
432	Elacatinus tenox	Elacatinus	Gobiidae	Perciformes	Actinopterygii
434	Coryphopterus punctipectophorus	Coryphopterus	Gobiidae	Perciformes	Actinopterygii
435	Elacatinus macrodon	Elacatinus	Gobiidae	Perciformes	Actinopterygii
436	Bollmannia boqueronensis	Bollmannia	Gobiidae	Perciformes	Actinopterygii
437	Elacatinus randalli	Elacatinus	Gobiidae	Perciformes	Actinopterygii
438	Elacatinus xanthiprora	Elacatinus	Gobiidae	Perciformes	Actinopterygii
439	Dermatolepis inermis	Dermatolepis	Serranidae	Perciformes	Actinopterygii
440	Epinephelus mystacinus	Epinephelus	Serranidae	Perciformes	Actinopterygii
443	Haemulon bonariense	Haemulon	Haemulidae	Perciformes	Actinopterygii
444	Haemulon boschmae	Haemulon	Haemulidae	Perciformes	Actinopterygii
445	Orthopristis ruber	Orthopristis	Haemulidae	Perciformes	Actinopterygii
446	Haemulon steindachneri	Haemulon	Haemulidae	Perciformes	Actinopterygii
448	Alectis ciliaris	Alectis	Carangidae	Perciformes	Actinopterygii
449	Seriola rivoliana	Seriola	Carangidae	Perciformes	Actinopterygii
450	Chloroscombrus chrysurus	Chloroscombrus	Carangidae	Perciformes	Actinopterygii
451	Oligoplites saurus	Oligoplites	Carangidae	Perciformes	Actinopterygii
452	Selar crumenophthalmus	Selar	Carangidae	Perciformes	Actinopterygii
453	Caranx lugubris	Caranx	Carangidae	Perciformes	Actinopterygii
454	Uraspis secunda	Uraspis	Carangidae	Perciformes	Actinopterygii
456	Selene vomer	Selene	Carangidae	Perciformes	Actinopterygii
457	Decapterus macarellus	Decapterus	Carangidae	Perciformes	Actinopterygii
458	Naucrates ductor	Naucrates	Carangidae	Perciformes	Actinopterygii
459	Decapterus tabl	Decapterus	Carangidae	Perciformes	Actinopterygii
461	Decapterus punctatus	Decapterus	Carangidae	Perciformes	Actinopterygii
462	Opistognathus macrognathus	Opistognathus	Opistognathidae	Perciformes	Actinopterygii
463	Opistognathus whitehurstii	Opistognathus	Opistognathidae	Perciformes	Actinopterygii
464	Opistognathus maxillosus	Opistognathus	Opistognathidae	Perciformes	Actinopterygii
465	Seriola fasciata	Seriola	Carangidae	Perciformes	Actinopterygii
466	Elacatinus illecebrosus	Elacatinus	Gobiidae	Perciformes	Actinopterygii
467	Lonchopisthus micrognathus	Lonchopisthus	Opistognathidae	Perciformes	Actinopterygii
468	Opistognathus gilberti	Opistognathus	Opistognathidae	Perciformes	Actinopterygii
469	Synodus saurus	Synodus	Synodontidae	Aulopiformes	Actinopterygii
470	Synodus foetens	Synodus	Synodontidae	Aulopiformes	Actinopterygii
471	Synodus synodus	Synodus	Synodontidae	Aulopiformes	Actinopterygii
472	Synodus myops	Synodus	Synodontidae	Aulopiformes	Actinopterygii
473	Scomberomorus cavalla	Scomberomorus	Scombridae	Perciformes	Actinopterygii
474	Acanthocybium solandri	Acanthocybium	Scombridae	Perciformes	Actinopterygii
475	Eucinostomus havana	Eucinostomus	Gerreidae	Perciformes	Actinopterygii
476	Eucinostomus melanopterus	Eucinostomus	Gerreidae	Perciformes	Actinopterygii
477	Eucinostomus lefroyi	Eucinostomus	Gerreidae	Perciformes	Actinopterygii
478	Eucinostomus gula	Eucinostomus	Gerreidae	Perciformes	Actinopterygii
479	Eucinostomus jonesii	Eucinostomus	Gerreidae	Perciformes	Actinopterygii
480	Mugil trichodon	Mugil	Mugilidae	Mugiliformes	Actinopterygii
481	Mugil cephalus	Mugil	Mugilidae	Mugiliformes	Actinopterygii
482	Mugil curema	Mugil	Mugilidae	Mugiliformes	Actinopterygii
483	Strongylura marina	Strongylura	Belonidae	Beloniformes	Actinopterygii
484	Ablennes hians	Ablennes	Belonidae	Beloniformes	Actinopterygii
485	Platybelone argalus argalus	Platybelone	Belonidae	Beloniformes	Actinopterygii
486	Strongylura notata notata	Strongylura	Belonidae	Beloniformes	Actinopterygii
487	Strongylura timucu	Strongylura	Belonidae	Beloniformes	Actinopterygii
488	Nicholsina usta usta	Nicholsina	Scaridae	Perciformes	Actinopterygii
489	Micrognathus crinitus	Micrognathus	Syngnathidae	Syngnathiformes	Actinopterygii
491	Hippocampus erectus	Hippocampus	Syngnathidae	Syngnathiformes	Actinopterygii
492	Hippocampus reidi	Hippocampus	Syngnathidae	Syngnathiformes	Actinopterygii
493	Acentronura dendritica	Acentronura	Syngnathidae	Syngnathiformes	Actinopterygii
494	Syngnathus pelagicus	Syngnathus	Syngnathidae	Syngnathiformes	Actinopterygii
495	Cosmocampus elucens	Cosmocampus	Syngnathidae	Syngnathiformes	Actinopterygii
496	Cosmocampus albirostris	Cosmocampus	Syngnathidae	Syngnathiformes	Actinopterygii
500	Archosargus rhomboidalis	Archosargus	Sparidae	Perciformes	Actinopterygii
502	Diplodus argenteus argenteus	Diplodus	Sparidae	Perciformes	Actinopterygii
504	Sphoeroides greeleyi	Sphoeroides	Tetraodontidae	Tetraodontiformes	Actinopterygii
505	Sphoeroides testudineus	Sphoeroides	Tetraodontidae	Tetraodontiformes	Actinopterygii
506	Sphoeroides dorsalis	Sphoeroides	Tetraodontidae	Tetraodontiformes	Actinopterygii
507	Sphoeroides nephelus	Sphoeroides	Tetraodontidae	Tetraodontiformes	Actinopterygii
508	Cyclichthys schoepfi	Cyclichthys	Diodontidae	Tetraodontiformes	Actinopterygii
509	Chilomycterus atinga	Chilomycterus	Diodontidae	Tetraodontiformes	Actinopterygii
513	Rhinobatos percellens	Rhinobatos	Rhinobatidae	Rajiformes	Elasmobranchii
514	Manta birostris	Manta	Myliobatidae	Rajiformes	Elasmobranchii
515	Mobula hypostoma	Mobula	Myliobatidae	Rajiformes	Elasmobranchii
519	Himantura schmardae	Himantura	Dasyatidae	Rajiformes	Elasmobranchii
520	Dasyatis centroura	Dasyatis	Dasyatidae	Rajiformes	Elasmobranchii
522	Apogon robbyi	Apogon	Apogonidae	Perciformes	Actinopterygii
523	Echeneis neucratoides	Echeneis	Echeneidae	Perciformes	Actinopterygii
524	Scorpaena brasiliensis	Scorpaena	Scorpaenidae	Scorpaeniformes	Actinopterygii
525	Scorpaena inermis	Scorpaena	Scorpaenidae	Scorpaeniformes	Actinopterygii
528	Diplectrum radiale	Diplectrum	Serranidae	Perciformes	Actinopterygii
532	Liopropoma carmabi	Liopropoma	Serranidae	Perciformes	Actinopterygii
533	Liopropoma mowbrayi	Liopropoma	Serranidae	Perciformes	Actinopterygii
534	Diplectrum bivittatum	Diplectrum	Serranidae	Perciformes	Actinopterygii
535	Alphestes afer	Alphestes	Serranidae	Perciformes	Actinopterygii
536	Serranus annularis	Serranus	Serranidae	Perciformes	Actinopterygii
537	Serraniculus pumilio	Serraniculus	Serranidae	Perciformes	Actinopterygii
539	Schultzea beta	Schultzea	Serranidae	Perciformes	Actinopterygii
540	Serranus chionaraia	Serranus	Serranidae	Perciformes	Actinopterygii
541	Serranus phoebe	Serranus	Serranidae	Perciformes	Actinopterygii
542	Serranus flaviventris	Serranus	Serranidae	Perciformes	Actinopterygii
544	Serranus dewegeri	Serranus	Serranidae	Perciformes	Actinopterygii
545	Prionotus ophryas	Prionotus	Triglidae	Scorpaeniformes	Actinopterygii
546	Rhincodon typus	Rhincodon	Rhincodontidae	Orectolobiformes	Elasmobranchii
548	Sphyrna mokarran	Sphyrna	Sphyrnidae	Perciformes	Actinopterygii
549	Sphyrna lewini	Sphyrna	Sphyrnidae	Perciformes	Actinopterygii
552	Carcharhinus leucas	Carcharhinus	Carcharhinidae	Carcharhiniformes	Elasmobranchii
554	Negaprion brevirostris	Negaprion	Carcharhinidae	Carcharhiniformes	Elasmobranchii
556	Carcharhinus plumbeus	Carcharhinus	Carcharhinidae	Carcharhiniformes	Elasmobranchii
560	Galeocerdo cuvier	Galeocerdo	Carcharhinidae	Carcharhiniformes	Elasmobranchii
561	Lutjanus purpureus	Lutjanus	Lutjanidae	Perciformes	Actinopterygii
563	Rhomboplites aurorubens	Rhomboplites	Lutjanidae	Perciformes	Actinopterygii
564	Rypticus bistrispinus	Rypticus	Serranidae	Perciformes	Actinopterygii
565	Rypticus subbifrenatus	Rypticus	Serranidae	Perciformes	Actinopterygii
567	Holocentrus bullisi	Holocentrus	Holocentridae	Beryciformes	Actinopterygii
568	Plectrypops retrospinis	Plectrypops	Holocentridae	Beryciformes	Actinopterygii
571	Dactyloscopus tridigitatus	Dactyloscopus	Dactyloscopidae	Perciformes	Actinopterygii
572	Astroscopus y-graecum	Astroscopus	Uranoscopidae	Perciformes	Actinopterygii
573	Pempheris poeyi	Pempheris	Pempheridae	Perciformes	Actinopterygii
575	Batrachoides gilberti	Batrachoides	Batrachoididae	Batrachoidiformes	Actinopterygii
576	Monopenchelys acuta	Monopenchelys	Muraenidae	Anguilliformes	Actinopterygii
581	Batrachoides surinamensis	Batrachoides	Batrachoididae	Batrachoidiformes	Actinopterygii
582	Sanopus splendidus	Sanopus	Batrachoididae	Batrachoidiformes	Actinopterygii
584	Sanopus astrifer	Sanopus	Batrachoididae	Batrachoidiformes	Actinopterygii
585	Lobotes surinamensis	Lobotes	Batrachoididae	Batrachoidiformes	Actinopterygii
586	Canthidermis maculatus	Canthidermis	Balistidae	Tetraodontiformes	Actinopterygii
587	Doratonotus megalepis	Doratonotus	Labridae	Perciformes	Actinopterygii
588	Stygnobrotula latebricola	Stygnobrotula	Bythitidae	Ophidiiformes	Actinopterygii
596	Oxyurichthys stigmalophius	Oxyurichthys	Gobiidae	Perciformes	Actinopterygii
599	Euthynnus alletteratus	Euthynnus	Scombrinae	Perciformes	Actinopterygii
600	Apsilus dentatus	Apsilus	Lutjanidae	Perciformes	Actinopterygii
601	Eucinostomus argenteus	Eucinostomus	Gerreidae	Perciformes	Actinopterygii
602	Makaira nigricans	Makaira	Istiophoridae	Perciformes	Actinopterygii
603	Risor ruber	Risor	Gobiidae	Perciformes	Actinopterygii
604	Remora remora	Remora	Echeneidae	Perciformes	Actinopterygii
611	Harengula jaguana	Harengula	Clupeidae	Clupeiformes	Actinopterygii
612	Diapterus auratus	Diapterus	Gerreidae	Perciformes	Actinopterygii
613	Elacatinus pallens	Elacatinus	Gobiidae	Perciformes	Actinopterygii
623	Harengula humeralis	Harengula	Clupeidae	Clupeiformes	Actinopterygii
625	Thunnus albacares	Thunnus	Scombridae	Perciformes	Actinopterygii
627	Symphurus arawak	Symphurus	Cynoglossidae	Pleuronectiformes	Actinopterygii
628	Ogilbia cayorum	Ogilbia	Bythitidae	Ophidiiformes	Actinopterygii
629	Jenkinsia lamprotaenia	Jenkinsia	Clupeidae	Clupeiformes	Actinopterygii
632	Polydactylus virginicus	Polydactylus	Polynemidae	Perciformes	Actinopterygii
633	Opisthonema oglinum	Opisthonema	Clupeidae	Clupeiformes	Actinopterygii
639	Cyclopsetta fimbriata	Cyclopsetta	Paralichthyidae	Pleuronectiformes	Actinopterygii
645	Cerdale floridana	Cerdale	Microdesmidae	Perciformes	Actinopterygii
647	Starksia atlantica	Starksia	Labrisomidae	Perciformes	Actinopterygii
652	Ariosoma balearicum	Ariosoma	Congridae	Anguilliformes	Actinopterygii
654	Emblemariopsis ramirezi	Emblemariopsis	Chaenopsidae	Perciformes	Actinopterygii
663	Amphichthys cryptocentrus	Amphichthys	Batrachoididae	Batrachoidiformes	Actinopterygii
664	Thalassophryne maculosa	Thalassophryne	Batrachoididae	Batrachoidiformes	Actinopterygii
665	Chaenopsis resh	Chaenopsis	Chaenopsidae	Perciformes	Actinopterygii
666	Protemblemaria punctatus	Protemblemaria	Chaenopsidae	Perciformes	Actinopterygii
667	Emblemaria diphyodontis	Emblemaria	Chaenopsidae	Perciformes	Actinopterygii
668	Paraclinus marmoratus	Paraclinus	Labrisomidae	Perciformes	Actinopterygii
669	Emblemariopsis signifera	Emblemariopsis	Chaenopsidae	Perciformes	Actinopterygii
670	Elacatinus zebrellus	Elacatinus	Gobiidae	Perciformes	Actinopterygii
671	Mycteroperca cidi	Mycteroperca	Serranidae	Perciformes	Actinopterygii
672	Scorpaena albifimbria	Scorpaena	Scorpaenidae	Scorpaeniformes	Actinopterygii
673	Symphurus ommaspilus	Symphurus	Cynoglossidae	Pleuronectiformes	Actinopterygii
674	Paraconger caudilimbatus	Paraconger	Congridae	Anguilliformes	Actinopterygii
675	Starksia sluiteri	Starksia	Labrisomidae	Perciformes	Actinopterygii
676	Bathygobius mystacium	Bathygobius	Gobiidae	Perciformes	Actinopterygii
677	Coralliozetus cardonae	Coralliozetus	Chaenopsidae	Perciformes	Actinopterygii
679	Syngnathus scovelli	Syngnathus	Syngnathidae	Syngnathiformes	Actinopterygii
681	Gymnachirus nudus	Gymnachirus	Achiridae	Pleuronectiformes	Actinopterygii
683	Pterois volitans	Pterois	Scorpaenidae	Scorpaeniformes	Actinopterygii
684	Aprognathodon platyventris	Aprognathodon	Ophichthidae	Anguilliformes	Actinopterygii
685	Syngnathus caribbaeus	Syngnathus	Syngnathidae	Syngnathiformes	Actinopterygii
688	Bothus maculiferus	Bothus	Bothidae	Pleuronectiformes	Actinopterygii
690	Acanthemblemaria rivasi	Acanthemblemaria	Chaenopsidae	Perciformes	Actinopterygii
691	Ahlia egmontis	Ahlia	Ophichthidae	Anguilliformes	Actinopterygii
692	Syngnathus floridae	Syngnathus	Syngnathidae	Syngnathiformes	Actinopterygii
694	Hypleurochilus springeri	Hypleurochilus	Blenniidae	Perciformes	Actinopterygii
696	Scorpaenodes tredecimspinosus	Scorpaenodes	Scorpaenidae	Scorpaeniformes	Actinopterygii
697	Scorpaena bergii	Scorpaena	Scorpaenidae	Scorpaeniformes	Actinopterygii
698	Callechelys guineensis	Callechelys	Ophichthidae	Anguilliformes	Actinopterygii
776	Lythrypnus spilus	Lythrypnus	Gobiidae	Perciformes	Actinopterygii
777	Parasphyraenops incisus	Parasphyraenops	Serranidae	Perciformes	Actinopterygii
779	Epinephelus niveatus	Epinephelus	Serranidae	Perciformes	Actinopterygii
781	Emblemariopsis pricei	Emblemariopsis	Chaenopsidae	Perciformes	Actinopterygii
782	Achirus lineatus	Achirus	Achiridae	Pleuronectiformes	Actinopterygii
787	Halichoeres caudalis	Halichoeres	Labridae	Perciformes	Actinopterygii
788	Serranus notospilus	Serranus	Serranidae	Perciformes	Actinopterygii
789	Prionotus roseus	Prionotus	Triglidae	Scorpaeniformes	Actinopterygii
799	Lutjanus vivanus	Lutjanus	Lutjanidae	Perciformes	Actinopterygii
800	Malacoctenus delalandei	Malacoctenus	Labrisomidae	Perciformes	Actinopterygii
802	Bagre marinus	Bagre	Ariidae	Siluriformes	Actinopterygii
803	Harengula clupeola	Harengula	Clupeidae	Clupeiformes	Actinopterygii
804	Emblemaria hyltoni	Emblemaria	Chaenopsidae	Perciformes	Actinopterygii
806	Barbulifer ceuthoecus	Barbulifer	Gobiidae	Perciformes	Actinopterygii
822	Acanthemblemaria medusa	Acanthemblemaria	Chaenopsidae	Perciformes	Actinopterygii
826	Serranus atrobranchus	Serranus	Serranidae	Perciformes	Actinopterygii
827	Micropogonias furnieri	Micropogonias	Sciaenidae	Perciformes	Actinopterygii
828	Microphis brachyurus	Microphis	Syngnathidae	Syngnathiformes	Actinopterygii
830	Epinephelus flavolimbatus	Epinephelus	Serranidae	Perciformes	Actinopterygii
833	Ichthyapus ophioneus	Ichthyapus	Ophichthidae	Anguilliformes	Actinopterygii
840	Engyophrys senta	Engyophrys	Bothidae	Pleuronectiformes	Actinopterygii
842	Carcharhinus acronotus	Carcharhinus	Carcharhinidae	Carcharhiniformes	Elasmobranchii
847	Emblemariopsis occidentalis	Emblemariopsis	Chaenopsidae	Perciformes	Actinopterygii
849	Starksia lepicoelia	Starksia	Labrisomidae	Perciformes	Actinopterygii
850	Prionotus punctatus	Prionotus	Triglidae	Scorpaeniformes	Actinopterygii
851	Cathorops spixii	Cathorops	Ariidae	Siluriformes	Actinopterygii
852	Bathygobius curacao	Bathygobius	Gobiidae	Perciformes	Actinopterygii
857	Pristis perotteti	Pristis	Pristidae	Pristiformes	Elasmobranchii
858	Serranus luciopercanus	Serranus	Serranidae	Perciformes	Actinopterygii
865	Chilomycterus spinosus spinosus	Chilomycterus	Diodontidae	Tetraodontiformes	Actinopterygii
867	Lythrypnus nesiotes	Lythrypnus	Gobiidae	Perciformes	Actinopterygii
870	Bryx dunckeri	Bryx	Syngnathidae	Syngnathiformes	Actinopterygii
875	Acanthemblemaria johnsoni	Acanthemblemaria	Chaenopsidae	Perciformes	Actinopterygii
880	Carcharhinus isodon	Carcharhinus	Carcharhinidae	Carcharhiniformes	Elasmobranchii
888	Atherinomorus stipes	Atherinomorus	Atherinidae	Atheriniformes	Actinopterygii
894	Polydactylus oligodon	Polydactylus	Polynemidae	Perciformes	Actinopterygii
895	Coryphopterus tortugae	Coryphopterus	Gobiidae	Perciformes	Actinopterygii
897	Vomerogobius flavus	Vomerogobius	Gobiidae	Perciformes	Actinopterygii
