# Supplementary material for: Additive Partitioning of Coral Reef Fish Diversity across Hierarchical Spatial Scales throughout the Caribbean
Source: PLoS One. 2013 Oct 25;8(10):e78761. doi: 10.1371/journal.pone.0078761 (PMC3808286; doi:10.1371/journal.pone.0078761)
Supplement: Table S2 — List of the species common to all regions and the species that appeared in only one region. (XLSX) [file pone.0078761.s002.xlsx]

## Sheet: Hoja1
Shared species (present in all regions)			Unshared species (only one region)
REEF code	Scientific name		REEF code	Scientific name
2	Centropyge argi		74	Paralichthys albigutta
3	Pomacanthus paru		92	Mycteroperca acutirostris
4	Pomacanthus arcuatus		94	Mycteroperca microlepis
5	Holacanthus ciliaris		120	Hypoplectrus gemma
6	Holacanthus tricolor		303	Lipogramma klayi
7	Sphyraena barracuda		308	Ogcocephalus radiatus
8	Sphyraena picudilla		312	Hypsoblennius exstochilus
9	Gramma melacara		321	Paraclinus cingulatus
10	Gramma loreto		331	Acanthemblemaria chaplini
12	Heteropriacanthus cruentatus		342	Enneanectes atrorus
13	Lucayablennius zingaro		348	Elops saurus
14	Malacoctenus boehlkei		349	Kryptophanaron alfredi
15	Labrisomus nuchipinnis		364	Acyrtus artius
16	Scartella cristata		374	Coryphaena equiselis
17	Ophioblennius atlanticus		385	Muraena retifera
18	Malacoctenus macropus		397	Syacium papillosum
19	Malacoctenus triangulatus		400	Bothus robinsi
20	Emblemaria pandionis		402	Paralichthys tropicus
21	Parablennius marmoreus		407	Antennarius pauciradiatus
23	Haemulon vittata		409	Fowlerichthys ocellatus
24	Emmelichthyops atlanticus		413	Upeneus parvus
25	Acanthostracion polygonius		417	Coryphopterus thrix
26	Acanthostracion quadricornis		422	Elacatinus atronasus
27	Rhinesomus triqueter		428	Gobiosoma grosvenori
28	Lactophrys bicaudalis		432	Elacatinus tenox
29	Lactophrys trigonus		434	Coryphopterus punctipectophorus
30	Chaetodon striatus		439	Dermatolepis inermis
31	Chaetodon capistratus		440	Hyporthodus mystacinus
32	Prognathodes aculeatus		444	Haemulon boschmae
34	Chaetodon ocellatus		465	Seriola fasciata
35	Apogon binotatus		466	Elacatinus illecebrosus
36	Apogon townsendi		467	Lonchopisthus micrognathus
37	Astrapogon puncticulatus		480	Mugil trichodon
38	Phaeoptyx pigmentaria		483	Strongylura marina
39	Apogon maculatus		487	Strongylura timucu
40	Apogon pseudomaculatus		506	Sphoeroides dorsalis
41	Apogon lachneri		528	Diplectrum radiale
42	Chromis cyanea		541	Serranus phoebe
43	Chromis multilineata		544	Paralabrax dewegeri
45	Chromis insolata		556	Carcharhinus plumbeus
47	Stegastes leucostictus		560	Galeocerdo cuvier
48	Stegastes partitus		571	Dactyloscopus tridigitatus
49	Stegastes variabilis		581	Batrachoides surinamensis
50	Stegastes adustus		582	Sanopus splendidus
51	Stegastes diencaeus		584	Sanopus astrifer
52	Abudefduf saxatilis		611	Harengula jaguana
53	Stegastes planifrons		612	Diapterus auratus
54	Microspathodon chrysurus		625	Thunnus albacares
56	Pareques acuminatus		633	Opisthonema oglinum
57	Equetus lanceolatus		654	Emblemariopsis ramirezi
59	Equetus punctatus		663	Amphichthys cryptocentrus
60	Heteroconger longissimus		664	Thalassophryne maculosa
61	Echidna catenata		665	Chaenopsis resh
62	Gymnothorax miliaris		666	Protemblemaria punctata
63	Gymnothorax funebris		667	Emblemaria diphyodontis
64	Gymnothorax vicinus		670	Elacatinus zebrellus
65	Myrichthys breviceps		671	Mycteroperca cidi
66	Gymnothorax moringa		673	Symphurus ommaspilus
67	Enchelycore nigricans		679	Syngnathus scovelli
69	Cantherhines pullus		690	Acanthemblemaria rivasi
70	Aluterus scriptus		692	Syngnathus floridae
71	Monacanthus tuckeri		696	Scorpaenodes tredecimspinosus
72	Cantherhines macrocerus		697	Scorpaena bergii
73	Bothus ocellatus		698	Callechelys guineensis
75	Bothus lunatus		776	Lythrypnus spilus
76	Pseudupeneus maculatus		781	Emblemariopsis pricei
77	Mulloidichthys martinicus		789	Prionotus roseus
79	Coryphopterus glaucofraenum		799	Lutjanus vivanus
80	Coryphopterus dicrus		800	Malacoctenus delalandii
81	Gnatholepis thompsoni		802	Bagre marinus
82	Ptereleotris helenae		803	Harengula clupeola
83	Coryphopterus personatus		804	Emblemaria hyltoni
85	Elacatinus dilepis		806	Barbulifer ceuthoecus
86	Coryphopterus eidolon		822	Acanthemblemaria medusa
87	Coryphopterus lipernes		826	Serranus atrobranchus
90	Elacatinus horsti		827	Micropogonias furnieri
91	Mycteroperca bonaci		828	Microphis brachyurus brachyurus
93	Cephalopholis fulva		830	Hyporthodus flavolimbatus
95	Cephalopholis cruentata		842	Carcharhinus acronotus
97	Epinephelus striatus		847	Emblemariopsis occidentalis
98	Epinephelus morio		850	Prionotus punctatus
99	Epinephelus guttatus		851	Cathorops spixii
100	Epinephelus adscensionis		852	Bathygobius curacao
102	Mycteroperca tigris		857	Pristis perotteti
103	Mycteroperca venenosa		858	Serranus luciopercanus
104	Mycteroperca interstitialis		865	Chilomycterus spinosus spinosus
105	Haemulon sciurus		870	Bryx dunckeri
106	Haemulon carbonarium		875	Acanthemblemaria johnsoni
107	Haemulon melanurum		880	Carcharhinus isodon
108	Haemulon flavolineatum		894	Polydactylus oligodon
109	Anisotremus surinamensis		895	Coryphopterus tortugae
110	Haemulon album		897	Vomerogobius flavus
111	Anisotremus virginicus
112	Haemulon parra
113	Haemulon chrysargyreum
114	Haemulon macrostomum
115	Haemulon striatum
116	Haemulon aurolineatum
117	Haemulon plumierii
118	Hypoplectrus puella
119	Hypoplectrus nigricans
121	Hypoplectrus unicolor
123	Hypoplectrus indigo
125	Hypoplectrus guttavarius
127	Hypoplectrus aberrans
130	Lachnolaimus maximus
131	Bodianus rufus
132	Bodianus pulchellus
133	Carangoides ruber
134	Caranx crysos
137	Caranx latus
138	Trachinotus goodei
140	Elagatis bipinnulata
141	Carangoides bartholomaei
142	Scomberomorus regalis
144	Scarus coeruleus
145	Cryptotomus roseus
146	Sparisoma radians
147	Sparisoma atomarium
148	Scarus coelestinus
149	Scarus taeniopterus
150	Scarus vetula
151	Scarus guacamaia
152	Sparisoma aurofrenatum
153	Sparisoma rubripinne
154	Sparisoma chrysopterum
155	Sparisoma viride
156	Scarus iseri
157	Calamus bajonado
160	Calamus calamus
163	Diodon holocanthus
164	Sphoeroides spengleri
165	Chilomycterus antennatus
166	Diodon hystrix
167	Canthigaster rostrata
170	Dasyatis americana
171	Aetobatus narinari
172	Urobatis jamaicensis
173	Xyrichtys splendens
174	Xyrichtys novacula
175	Xyrichtys martinicensis
177	Scorpaenodes caribbaeus
178	Scorpaena plumieri
179	Serranus tortugarum
181	Serranus tigrinus
182	Serranus baldwini
183	Liopropoma rubre
185	Serranus tabacarius
187	Ginglymostoma cirratum
189	Lutjanus buccanella
191	Lutjanus jocu
192	Lutjanus griseus
193	Lutjanus synagris
194	Lutjanus mahogoni
195	Lutjanus analis
196	Lutjanus apodus
197	Ocyurus chrysurus
198	Myripristis jacobus
199	Sargocentron vexillarium
200	Neoniphon marianus
201	Holocentrus rufus
202	Sargocentron coruscum
203	Holocentrus adscensionis
204	Acanthurus coeruleus
205	Acanthurus chirurgus
206	Acanthurus bahianus
207	Melichthys niger
209	Canthidermis sufflamen
210	Balistes vetula
212	Halichoeres poeyi
213	Thalassoma bifasciatum
214	Halichoeres maculipinna
215	Clepticus parrae
216	Halichoeres radiatus
217	Halichoeres pictus
218	Halichoeres bivittatus
219	Halichoeres cyanocephalus
220	Halichoeres garnoti
221	Kyphosus incisor
222	Fistularia tabacaria
223	Callionymus bairdi
225	Dactylopterus volitans
226	Amblycirrhitus pinos
227	Tylosurus crocodilus crocodilus
228	Opistognathus aurifrons
229	Gerres cinereus
230	Synodus intermedius
231	Echeneis naucrates
234	Rypticus saponaceus
235	Chaetodipterus faber
236	Pempheris schomburgkii
237	Megalops atlanticus
238	Malacanthus plumieri
239	Aulostomus maculatus
304	Lipogramma trilineata
313	Entomacrodus nigricans
324	Malacoctenus gilli
326	Malacoctenus aurolineatus
330	Labrisomus gobio
336	Acanthemblemaria aspera
337	Acanthemblemaria maria
338	Acanthemblemaria spinosa
341	Chaenopsis limbaughi
343	Enneanectes altivelis
345	Enneanectes pectoralis
346	Enneanectes boehlkei
350	Apogon affinis
351	Apogon aurolineatus
356	Apogon phenax
360	Apogon quadrisquamatus
361	Phaeoptyx xenus
362	Tomicodon fasciatus
365	Acyrtus rubiginosus
372	Abudefduf taurus
383	Enchelycore carychroa
388	Myrichthys ocellatus
396	Syacium micrurum
404	Hemiramphus brasiliensis
421	Ctenogobius saepepallens
427	Nes longus
429	Priolepis hipoliti
431	Elacatinus evelynae
452	Selar crumenophthalmus
453	Caranx lugubris
457	Decapterus macarellus
461	Decapterus punctatus
462	Opistognathus macrognathus
463	Opistognathus whitehursti
469	Synodus saurus
471	Synodus synodus
477	Eucinostomus lefroyi
478	Eucinostomus gula
482	Mugil curema
485	Platybelone argalus argalus
489	Micrognathus crinitus
492	Hippocampus reidi
495	Cosmocampus elucens
523	Echeneis neucratoides
532	Liopropoma carmabi
533	Liopropoma mowbrayi
539	Schultzea beta
568	Plectrypops retrospinis
596	Oxyurichthys stigmalophius
603	Risor ruber
613	Elacatinus pallens
623	Harengula humeralis
669	Emblemariopsis signifer
